# Supplementary material for: Attitudes toward COVID-19 and Other Vaccines: Comparing Parents to Other Adults, September 2022
Source: Vaccines (Basel). 2023 Nov 21;11(12):1735. doi: 10.3390/vaccines11121735 (PMC10748314; doi:10.3390/vaccines11121735)
Supplement: Supplementary file 1 [file vaccines-11-01735-s001.zip]

Archive with 1 entries (1 files):
- vaccines-2674602-supplementary.pdf
